# Supplementary material for: Temperatures and blood counts in pediatric patients treated with chemotherapy for cancer, NCT01683370
Source: Sci Data. 2019 Jul 3;6:108. doi: 10.1038/s41597-019-0112-8 (PMC6610087; doi:10.1038/s41597-019-0112-8)
Supplement: Supplementary file 1 — Download metadata file [file 41597_2019_112_MOESM1_ESM.zip]

Archive with 4 entries (4 files):
- a_assay_Blood.txt
- a_assay_Temperature.txt
- s_study_Ammann.txt
- i_Investigation.txt
