# Supplementary material for: Temperatures and blood counts in pediatric patients treated with chemotherapy for cancer, NCT01683370
Source: Sci Data. 2019 Jul 3;6:108. doi: 10.1038/s41597-019-0112-8 (PMC6610087; doi:10.1038/s41597-019-0112-8)
Supplement: Supplementary file 1 — Download metadata file [file 41597_2019_112_MOESM1_ESM.zip › a_assay_Blood.txt]

Sample Name	Protocol REF	Protocol REF	Assay Name	Raw Data File	Comment[Data Repository]	Comment[Data Record Accession]	Comment[Data Record URI]
Pediatric_FN_Definition_2012.Patient_1020	Clinical management	Fever in neutropenia	Pediatric_FN_Definition_2012.Patient_1020_blood	Pediatric_FN_Definition_2012.Patient_1020.csv	figshare	doi:10.6084/m9.figshare.5833794	https://doi.org/10.6084/m9.figshare.5833794
Pediatric_FN_Definition_2012.Patient_1308	Clinical management	Fever in neutropenia	Pediatric_FN_Definition_2012.Patient_1308_blood	Pediatric_FN_Definition_2012.Patient_1308.csv	figshare	doi:10.6084/m9.figshare.5833794	https://doi.org/10.6084/m9.figshare.5833794
Pediatric_FN_Definition_2012.Patient_1510	Clinical management	Fever in neutropenia	Pediatric_FN_Definition_2012.Patient_1510_blood	Pediatric_FN_Definition_2012.Patient_1510.csv	figshare	doi:10.6084/m9.figshare.5833794	https://doi.org/10.6084/m9.figshare.5833794
Pediatric_FN_Definition_2012.Patient_1771	Clinical management	Fever in neutropenia	Pediatric_FN_Definition_2012.Patient_1771_blood	Pediatric_FN_Definition_2012.Patient_1771.csv	figshare	doi:10.6084/m9.figshare.5833794	https://doi.org/10.6084/m9.figshare.5833794
Pediatric_FN_Definition_2012.Patient_1959	Clinical management	Fever in neutropenia	Pediatric_FN_Definition_2012.Patient_1959_blood	Pediatric_FN_Definition_2012.Patient_1959.csv	figshare	doi:10.6084/m9.figshare.5833794	https://doi.org/10.6084/m9.figshare.5833794
Pediatric_FN_Definition_2012.Patient_2357	Clinical management	Fever in neutropenia	Pediatric_FN_Definition_2012.Patient_2357_blood	Pediatric_FN_Definition_2012.Patient_2357.csv	figshare	doi:10.6084/m9.figshare.5833794	https://doi.org/10.6084/m9.figshare.5833794
Pediatric_FN_Definition_2012.Patient_3145	Clinical management	Fever in neutropenia	Pediatric_FN_Definition_2012.Patient_3145_blood	Pediatric_FN_Definition_2012.Patient_3145.csv	figshare	doi:10.6084/m9.figshare.5833794	https://doi.org/10.6084/m9.figshare.5833794
Pediatric_FN_Definition_2012.Patient_3899	Clinical management	Fever in neutropenia	Pediatric_FN_Definition_2012.Patient_3899_blood	Pediatric_FN_Definition_2012.Patient_3899.csv	figshare	doi:10.6084/m9.figshare.5833794	https://doi.org/10.6084/m9.figshare.5833794
Pediatric_FN_Definition_2012.Patient_3950	Clinical management	Fever in neutropenia	Pediatric_FN_Definition_2012.Patient_3950_blood	Pediatric_FN_Definition_2012.Patient_3950.csv	figshare	doi:10.6084/m9.figshare.5833794	https://doi.org/10.6084/m9.figshare.5833794
Pediatric_FN_Definition_2012.Patient_4083	Clinical management	Fever in neutropenia	Pediatric_FN_Definition_2012.Patient_4083_blood	Pediatric_FN_Definition_2012.Patient_4083.csv	figshare	doi:10.6084/m9.figshare.5833794	https://doi.org/10.6084/m9.figshare.5833794
Pediatric_FN_Definition_2012.Patient_4295	Clinical management	Fever in neutropenia	Pediatric_FN_Definition_2012.Patient_4295_blood	Pediatric_FN_Definition_2012.Patient_4295.csv	figshare	doi:10.6084/m9.figshare.5833794	https://doi.org/10.6084/m9.figshare.5833794
Pediatric_FN_Definition_2012.Patient_4463	Clinical management	Fever in neutropenia	Pediatric_FN_Definition_2012.Patient_4463_blood	Pediatric_FN_Definition_2012.Patient_4463.csv	figshare	doi:10.6084/m9.figshare.5833794	https://doi.org/10.6084/m9.figshare.5833794
Pediatric_FN_Definition_2012.Patient_4521	Clinical management	Fever in neutropenia	Pediatric_FN_Definition_2012.Patient_4521_blood	Pediatric_FN_Definition_2012.Patient_4521.csv	figshare	doi:10.6084/m9.figshare.5833794	https://doi.org/10.6084/m9.figshare.5833794
Pediatric_FN_Definition_2012.Patient_4768	Clinical management	Fever in neutropenia	Pediatric_FN_Definition_2012.Patient_4768_blood	Pediatric_FN_Definition_2012.Patient_4768.csv	figshare	doi:10.6084/m9.figshare.5833794	https://doi.org/10.6084/m9.figshare.5833794
Pediatric_FN_Definition_2012.Patient_5026	Clinical management	Fever in neutropenia	Pediatric_FN_Definition_2012.Patient_5026_blood	Pediatric_FN_Definition_2012.Patient_5026.csv	figshare	doi:10.6084/m9.figshare.5833794	https://doi.org/10.6084/m9.figshare.5833794
Pediatric_FN_Definition_2012.Patient_5128	Clinical management	Fever in neutropenia	Pediatric_FN_Definition_2012.Patient_5128_blood	Pediatric_FN_Definition_2012.Patient_5128.csv	figshare	doi:10.6084/m9.figshare.5833794	https://doi.org/10.6084/m9.figshare.5833794
Pediatric_FN_Definition_2012.Patient_5398	Clinical management	Fever in neutropenia	Pediatric_FN_Definition_2012.Patient_5398_blood	Pediatric_FN_Definition_2012.Patient_5398.csv	figshare	doi:10.6084/m9.figshare.5833794	https://doi.org/10.6084/m9.figshare.5833794
Pediatric_FN_Definition_2012.Patient_6548	Clinical management	Fever in neutropenia	Pediatric_FN_Definition_2012.Patient_6548_blood	Pediatric_FN_Definition_2012.Patient_6548.csv	figshare	doi:10.6084/m9.figshare.5833794	https://doi.org/10.6084/m9.figshare.5833794
Pediatric_FN_Definition_2012.Patient_6558	Clinical management	Fever in neutropenia	Pediatric_FN_Definition_2012.Patient_6558_blood	Pediatric_FN_Definition_2012.Patient_6558.csv	figshare	doi:10.6084/m9.figshare.5833794	https://doi.org/10.6084/m9.figshare.5833794
Pediatric_FN_Definition_2012.Patient_6705	Clinical management	Fever in neutropenia	Pediatric_FN_Definition_2012.Patient_6705_blood	Pediatric_FN_Definition_2012.Patient_6705.csv	figshare	doi:10.6084/m9.figshare.5833794	https://doi.org/10.6084/m9.figshare.5833794
Pediatric_FN_Definition_2012.Patient_7057	Clinical management	Fever in neutropenia	Pediatric_FN_Definition_2012.Patient_7057_blood	Pediatric_FN_Definition_2012.Patient_7057.csv	figshare	doi:10.6084/m9.figshare.5833794	https://doi.org/10.6084/m9.figshare.5833794
Pediatric_FN_Definition_2012.Patient_7512	Clinical management	Fever in neutropenia	Pediatric_FN_Definition_2012.Patient_7512_blood	Pediatric_FN_Definition_2012.Patient_7512.csv	figshare	doi:10.6084/m9.figshare.5833794	https://doi.org/10.6084/m9.figshare.5833794
Pediatric_FN_Definition_2012.Patient_8005	Clinical management	Fever in neutropenia	Pediatric_FN_Definition_2012.Patient_8005_blood	Pediatric_FN_Definition_2012.Patient_8005.csv	figshare	doi:10.6084/m9.figshare.5833794	https://doi.org/10.6084/m9.figshare.5833794
Pediatric_FN_Definition_2012.Patient_8018	Clinical management	Fever in neutropenia	Pediatric_FN_Definition_2012.Patient_8018_blood	Pediatric_FN_Definition_2012.Patient_8018.csv	figshare	doi:10.6084/m9.figshare.5833794	https://doi.org/10.6084/m9.figshare.5833794
Pediatric_FN_Definition_2012.Patient_8196	Clinical management	Fever in neutropenia	Pediatric_FN_Definition_2012.Patient_8196_blood	Pediatric_FN_Definition_2012.Patient_8196.csv	figshare	doi:10.6084/m9.figshare.5833794	https://doi.org/10.6084/m9.figshare.5833794
Pediatric_FN_Definition_2012.Patient_8317	Clinical management	Fever in neutropenia	Pediatric_FN_Definition_2012.Patient_8317_blood	Pediatric_FN_Definition_2012.Patient_8317.csv	figshare	doi:10.6084/m9.figshare.5833794	https://doi.org/10.6084/m9.figshare.5833794
Pediatric_FN_Definition_2012.Patient_8481	Clinical management	Fever in neutropenia	Pediatric_FN_Definition_2012.Patient_8481_blood	Pediatric_FN_Definition_2012.Patient_8481.csv	figshare	doi:10.6084/m9.figshare.5833794	https://doi.org/10.6084/m9.figshare.5833794
Pediatric_FN_Definition_2012.Patient_8587	Clinical management	Fever in neutropenia	Pediatric_FN_Definition_2012.Patient_8587_blood	Pediatric_FN_Definition_2012.Patient_8587.csv	figshare	doi:10.6084/m9.figshare.5833794	https://doi.org/10.6084/m9.figshare.5833794
Pediatric_FN_Definition_2012.Patient_8760	Clinical management	Fever in neutropenia	Pediatric_FN_Definition_2012.Patient_8760_blood	Pediatric_FN_Definition_2012.Patient_8760.csv	figshare	doi:10.6084/m9.figshare.5833794	https://doi.org/10.6084/m9.figshare.5833794
Pediatric_FN_Definition_2012.Patient_8822	Clinical management	Fever in neutropenia	Pediatric_FN_Definition_2012.Patient_8822_blood	Pediatric_FN_Definition_2012.Patient_8822.csv	figshare	doi:10.6084/m9.figshare.5833794	https://doi.org/10.6084/m9.figshare.5833794
Pediatric_FN_Definition_2012.Patient_8904	Clinical management	Fever in neutropenia	Pediatric_FN_Definition_2012.Patient_8904_blood	Pediatric_FN_Definition_2012.Patient_8904.csv	figshare	doi:10.6084/m9.figshare.5833794	https://doi.org/10.6084/m9.figshare.5833794
Pediatric_FN_Definition_2012.Patient_8930	Clinical management	Fever in neutropenia	Pediatric_FN_Definition_2012.Patient_8930_blood	Pediatric_FN_Definition_2012.Patient_8930.csv	figshare	doi:10.6084/m9.figshare.5833794	https://doi.org/10.6084/m9.figshare.5833794
Pediatric_FN_Definition_2012.Patient_9338	Clinical management	Fever in neutropenia	Pediatric_FN_Definition_2012.Patient_9338_blood	Pediatric_FN_Definition_2012.Patient_9338.csv	figshare	doi:10.6084/m9.figshare.5833794	https://doi.org/10.6084/m9.figshare.5833794
Pediatric_FN_Definition_2012.Patient_9390	Clinical management	Fever in neutropenia	Pediatric_FN_Definition_2012.Patient_9390_blood	Pediatric_FN_Definition_2012.Patient_9390.csv	figshare	doi:10.6084/m9.figshare.5833794	https://doi.org/10.6084/m9.figshare.5833794
Pediatric_FN_Definition_2012.Patient_9405	Clinical management	Fever in neutropenia	Pediatric_FN_Definition_2012.Patient_9405_blood	Pediatric_FN_Definition_2012.Patient_9405.csv	figshare	doi:10.6084/m9.figshare.5833794	https://doi.org/10.6084/m9.figshare.5833794
Pediatric_FN_Definition_2012.Patient_9416	Clinical management	Fever in neutropenia	Pediatric_FN_Definition_2012.Patient_9416_blood	Pediatric_FN_Definition_2012.Patient_9416.csv	figshare	doi:10.6084/m9.figshare.5833794	https://doi.org/10.6084/m9.figshare.5833794
Pediatric_FN_Definition_2012.Patient_9660	Clinical management	Fever in neutropenia	Pediatric_FN_Definition_2012.Patient_9660_blood	Pediatric_FN_Definition_2012.Patient_9660.csv	figshare	doi:10.6084/m9.figshare.5833794	https://doi.org/10.6084/m9.figshare.5833794
Pediatric_FN_Definition_2012.Patient_9910	Clinical management	Fever in neutropenia	Pediatric_FN_Definition_2012.Patient_9910_blood	Pediatric_FN_Definition_2012.Patient_9910.csv	figshare	doi:10.6084/m9.figshare.5833794	https://doi.org/10.6084/m9.figshare.5833794
Pediatric_FN_Definition_2012.Patient_9934	Clinical management	Fever in neutropenia	Pediatric_FN_Definition_2012.Patient_9934_blood	Pediatric_FN_Definition_2012.Patient_9934.csv	figshare	doi:10.6084/m9.figshare.5833794	https://doi.org/10.6084/m9.figshare.5833794
