# Supplementary material for: Temperatures and blood counts in pediatric patients treated with chemotherapy for cancer, NCT01683370
Source: Sci Data. 2019 Jul 3;6:108. doi: 10.1038/s41597-019-0112-8 (PMC6610087; doi:10.1038/s41597-019-0112-8)
Supplement: Supplementary file 1 — Download metadata file [file 41597_2019_112_MOESM1_ESM.zip › s_study_Ammann.txt]

Source Name	Characteristics[organism]	Term Source REF	Term Accession Number	Characteristics[development stage]	Term Source REF	Term Accession Number	Characteristics[organism part]	Term Source REF	Term Accession Number	Characteristics[geographical location]	Term Source REF	Term Accession Number	Protocol REF	Sample Name
University of Bern pediatric cancer patient	Homo sapiens	NCBITaxon	NCBITaxon:9607	sexually immature stage	juvenile	UBERON:0000112	whole body	BTO	BTO:0001489	Switzerland	GAZ	GAZ:00002941	Patients	Pediatric_FN_Definition_2012.Patient_1020
University of Bern pediatric cancer patient	Homo sapiens	NCBITaxon	NCBITaxon:9607	sexually immature stage	juvenile	UBERON:0000112	whole body	BTO	BTO:0001489	Switzerland	GAZ	GAZ:00002941	Patients	Pediatric_FN_Definition_2012.Patient_1308
University of Bern pediatric cancer patient	Homo sapiens	NCBITaxon	NCBITaxon:9607	sexually immature stage	juvenile	UBERON:0000112	whole body	BTO	BTO:0001489	Switzerland	GAZ	GAZ:00002941	Patients	Pediatric_FN_Definition_2012.Patient_1510
University of Bern pediatric cancer patient	Homo sapiens	NCBITaxon	NCBITaxon:9607	sexually immature stage	juvenile	UBERON:0000112	whole body	BTO	BTO:0001489	Switzerland	GAZ	GAZ:00002941	Patients	Pediatric_FN_Definition_2012.Patient_1771
University of Bern pediatric cancer patient	Homo sapiens	NCBITaxon	NCBITaxon:9607	sexually immature stage	juvenile	UBERON:0000112	whole body	BTO	BTO:0001489	Switzerland	GAZ	GAZ:00002941	Patients	Pediatric_FN_Definition_2012.Patient_1959
University of Bern pediatric cancer patient	Homo sapiens	NCBITaxon	NCBITaxon:9607	sexually immature stage	juvenile	UBERON:0000112	whole body	BTO	BTO:0001489	Switzerland	GAZ	GAZ:00002941	Patients	Pediatric_FN_Definition_2012.Patient_2357
University of Bern pediatric cancer patient	Homo sapiens	NCBITaxon	NCBITaxon:9607	sexually immature stage	juvenile	UBERON:0000112	whole body	BTO	BTO:0001489	Switzerland	GAZ	GAZ:00002941	Patients	Pediatric_FN_Definition_2012.Patient_3145
University of Bern pediatric cancer patient	Homo sapiens	NCBITaxon	NCBITaxon:9607	sexually immature stage	juvenile	UBERON:0000112	whole body	BTO	BTO:0001489	Switzerland	GAZ	GAZ:00002941	Patients	Pediatric_FN_Definition_2012.Patient_3899
University of Bern pediatric cancer patient	Homo sapiens	NCBITaxon	NCBITaxon:9607	sexually immature stage	juvenile	UBERON:0000112	whole body	BTO	BTO:0001489	Switzerland	GAZ	GAZ:00002941	Patients	Pediatric_FN_Definition_2012.Patient_3950
University of Bern pediatric cancer patient	Homo sapiens	NCBITaxon	NCBITaxon:9607	sexually immature stage	juvenile	UBERON:0000112	whole body	BTO	BTO:0001489	Switzerland	GAZ	GAZ:00002941	Patients	Pediatric_FN_Definition_2012.Patient_4083
University of Bern pediatric cancer patient	Homo sapiens	NCBITaxon	NCBITaxon:9607	sexually immature stage	juvenile	UBERON:0000112	whole body	BTO	BTO:0001489	Switzerland	GAZ	GAZ:00002941	Patients	Pediatric_FN_Definition_2012.Patient_4295
University of Bern pediatric cancer patient	Homo sapiens	NCBITaxon	NCBITaxon:9607	sexually immature stage	juvenile	UBERON:0000112	whole body	BTO	BTO:0001489	Switzerland	GAZ	GAZ:00002941	Patients	Pediatric_FN_Definition_2012.Patient_4463
University of Bern pediatric cancer patient	Homo sapiens	NCBITaxon	NCBITaxon:9607	sexually immature stage	juvenile	UBERON:0000112	whole body	BTO	BTO:0001489	Switzerland	GAZ	GAZ:00002941	Patients	Pediatric_FN_Definition_2012.Patient_4521
University of Bern pediatric cancer patient	Homo sapiens	NCBITaxon	NCBITaxon:9607	sexually immature stage	juvenile	UBERON:0000112	whole body	BTO	BTO:0001489	Switzerland	GAZ	GAZ:00002941	Patients	Pediatric_FN_Definition_2012.Patient_4768
University of Bern pediatric cancer patient	Homo sapiens	NCBITaxon	NCBITaxon:9607	sexually immature stage	juvenile	UBERON:0000112	whole body	BTO	BTO:0001489	Switzerland	GAZ	GAZ:00002941	Patients	Pediatric_FN_Definition_2012.Patient_5026
University of Bern pediatric cancer patient	Homo sapiens	NCBITaxon	NCBITaxon:9607	sexually immature stage	juvenile	UBERON:0000112	whole body	BTO	BTO:0001489	Switzerland	GAZ	GAZ:00002941	Patients	Pediatric_FN_Definition_2012.Patient_5128
University of Bern pediatric cancer patient	Homo sapiens	NCBITaxon	NCBITaxon:9607	sexually immature stage	juvenile	UBERON:0000112	whole body	BTO	BTO:0001489	Switzerland	GAZ	GAZ:00002941	Patients	Pediatric_FN_Definition_2012.Patient_5398
University of Bern pediatric cancer patient	Homo sapiens	NCBITaxon	NCBITaxon:9607	sexually immature stage	juvenile	UBERON:0000112	whole body	BTO	BTO:0001489	Switzerland	GAZ	GAZ:00002941	Patients	Pediatric_FN_Definition_2012.Patient_6548
University of Bern pediatric cancer patient	Homo sapiens	NCBITaxon	NCBITaxon:9607	sexually immature stage	juvenile	UBERON:0000112	whole body	BTO	BTO:0001489	Switzerland	GAZ	GAZ:00002941	Patients	Pediatric_FN_Definition_2012.Patient_6558
University of Bern pediatric cancer patient	Homo sapiens	NCBITaxon	NCBITaxon:9607	sexually immature stage	juvenile	UBERON:0000112	whole body	BTO	BTO:0001489	Switzerland	GAZ	GAZ:00002941	Patients	Pediatric_FN_Definition_2012.Patient_6705
University of Bern pediatric cancer patient	Homo sapiens	NCBITaxon	NCBITaxon:9607	sexually immature stage	juvenile	UBERON:0000112	whole body	BTO	BTO:0001489	Switzerland	GAZ	GAZ:00002941	Patients	Pediatric_FN_Definition_2012.Patient_7057
University of Bern pediatric cancer patient	Homo sapiens	NCBITaxon	NCBITaxon:9607	sexually immature stage	juvenile	UBERON:0000112	whole body	BTO	BTO:0001489	Switzerland	GAZ	GAZ:00002941	Patients	Pediatric_FN_Definition_2012.Patient_7512
University of Bern pediatric cancer patient	Homo sapiens	NCBITaxon	NCBITaxon:9607	sexually immature stage	juvenile	UBERON:0000112	whole body	BTO	BTO:0001489	Switzerland	GAZ	GAZ:00002941	Patients	Pediatric_FN_Definition_2012.Patient_8005
University of Bern pediatric cancer patient	Homo sapiens	NCBITaxon	NCBITaxon:9607	sexually immature stage	juvenile	UBERON:0000112	whole body	BTO	BTO:0001489	Switzerland	GAZ	GAZ:00002941	Patients	Pediatric_FN_Definition_2012.Patient_8018
University of Bern pediatric cancer patient	Homo sapiens	NCBITaxon	NCBITaxon:9607	sexually immature stage	juvenile	UBERON:0000112	whole body	BTO	BTO:0001489	Switzerland	GAZ	GAZ:00002941	Patients	Pediatric_FN_Definition_2012.Patient_8196
University of Bern pediatric cancer patient	Homo sapiens	NCBITaxon	NCBITaxon:9607	sexually immature stage	juvenile	UBERON:0000112	whole body	BTO	BTO:0001489	Switzerland	GAZ	GAZ:00002941	Patients	Pediatric_FN_Definition_2012.Patient_8317
University of Bern pediatric cancer patient	Homo sapiens	NCBITaxon	NCBITaxon:9607	sexually immature stage	juvenile	UBERON:0000112	whole body	BTO	BTO:0001489	Switzerland	GAZ	GAZ:00002941	Patients	Pediatric_FN_Definition_2012.Patient_8481
University of Bern pediatric cancer patient	Homo sapiens	NCBITaxon	NCBITaxon:9607	sexually immature stage	juvenile	UBERON:0000112	whole body	BTO	BTO:0001489	Switzerland	GAZ	GAZ:00002941	Patients	Pediatric_FN_Definition_2012.Patient_8587
University of Bern pediatric cancer patient	Homo sapiens	NCBITaxon	NCBITaxon:9607	sexually immature stage	juvenile	UBERON:0000112	whole body	BTO	BTO:0001489	Switzerland	GAZ	GAZ:00002941	Patients	Pediatric_FN_Definition_2012.Patient_8760
University of Bern pediatric cancer patient	Homo sapiens	NCBITaxon	NCBITaxon:9607	sexually immature stage	juvenile	UBERON:0000112	whole body	BTO	BTO:0001489	Switzerland	GAZ	GAZ:00002941	Patients	Pediatric_FN_Definition_2012.Patient_8822
University of Bern pediatric cancer patient	Homo sapiens	NCBITaxon	NCBITaxon:9607	sexually immature stage	juvenile	UBERON:0000112	whole body	BTO	BTO:0001489	Switzerland	GAZ	GAZ:00002941	Patients	Pediatric_FN_Definition_2012.Patient_8904
University of Bern pediatric cancer patient	Homo sapiens	NCBITaxon	NCBITaxon:9607	sexually immature stage	juvenile	UBERON:0000112	whole body	BTO	BTO:0001489	Switzerland	GAZ	GAZ:00002941	Patients	Pediatric_FN_Definition_2012.Patient_8930
University of Bern pediatric cancer patient	Homo sapiens	NCBITaxon	NCBITaxon:9607	sexually immature stage	juvenile	UBERON:0000112	whole body	BTO	BTO:0001489	Switzerland	GAZ	GAZ:00002941	Patients	Pediatric_FN_Definition_2012.Patient_9338
University of Bern pediatric cancer patient	Homo sapiens	NCBITaxon	NCBITaxon:9607	sexually immature stage	juvenile	UBERON:0000112	whole body	BTO	BTO:0001489	Switzerland	GAZ	GAZ:00002941	Patients	Pediatric_FN_Definition_2012.Patient_9390
University of Bern pediatric cancer patient	Homo sapiens	NCBITaxon	NCBITaxon:9607	sexually immature stage	juvenile	UBERON:0000112	whole body	BTO	BTO:0001489	Switzerland	GAZ	GAZ:00002941	Patients	Pediatric_FN_Definition_2012.Patient_9405
University of Bern pediatric cancer patient	Homo sapiens	NCBITaxon	NCBITaxon:9607	sexually immature stage	juvenile	UBERON:0000112	whole body	BTO	BTO:0001489	Switzerland	GAZ	GAZ:00002941	Patients	Pediatric_FN_Definition_2012.Patient_9416
University of Bern pediatric cancer patient	Homo sapiens	NCBITaxon	NCBITaxon:9607	sexually immature stage	juvenile	UBERON:0000112	whole body	BTO	BTO:0001489	Switzerland	GAZ	GAZ:00002941	Patients	Pediatric_FN_Definition_2012.Patient_9660
University of Bern pediatric cancer patient	Homo sapiens	NCBITaxon	NCBITaxon:9607	sexually immature stage	juvenile	UBERON:0000112	whole body	BTO	BTO:0001489	Switzerland	GAZ	GAZ:00002941	Patients	Pediatric_FN_Definition_2012.Patient_9910
University of Bern pediatric cancer patient	Homo sapiens	NCBITaxon	NCBITaxon:9607	sexually immature stage	juvenile	UBERON:0000112	whole body	BTO	BTO:0001489	Switzerland	GAZ	GAZ:00002941	Patients	Pediatric_FN_Definition_2012.Patient_9934
