# Supplementary material for: Temperatures and blood counts in pediatric patients treated with chemotherapy for cancer, NCT01683370
Source: Sci Data. 2019 Jul 3;6:108. doi: 10.1038/s41597-019-0112-8 (PMC6610087; doi:10.1038/s41597-019-0112-8)
Supplement: Supplementary file 1 — Download metadata file [file 41597_2019_112_MOESM1_ESM.zip › i_Investigation.txt]

# Investigation File generated for Scientific Data with Investigation File Authoring Tool version 0.1.0 on 10/06/2019 - This metadata file is CC0
ONTOLOGY SOURCE REFERENCE
Term Source Name	NCBITaxon	juvenile	GAZ	BTO	OBI	VO	ERO	CMO	EFO
Term Source File	http://data.bioontology.org/ontologies/NCBITAXON	http://data.bioontology.org/ontologies/GAZ	http://data.bioontology.org/ontologies/BTO	http://data.bioontology.org/ontologies/OBI	http://data.bioontology.org/ontologies/OBI	http://data.bioontology.org/ontologies/VO	http://data.bioontology.org/ontologies/ERO	http://data.bioontology.org/ontologies/CMO	http://data.bioontology.org/ontologies/EFO
Term Source Version	2016AB	$Revision: 1.512 $	unknown	2014-08-18	2014-08-18	Vision Release; 1.0.788	2013-08-02	2.41	3.6.0
Term Source Description	National Center for Biotechnology Information (NCBI) Organismal Classification	Gazetteer	BRENDA Tissue and Enzyme Source Ontology	Ontology for Biomedical Investigations	Ontology for Biomedical Investigations	Vaccine Ontology	Eagle-I Research Resource Ontology	Clinical Measurement Ontology	Experimental Factor Ontology
INVESTIGATION
Investigation Identifier
Investigation Title
Investigation Description
Investigation Submission Date
Investigation Public Release Date
INVESTIGATION PUBLICATIONS
Investigation PubMed ID
Investigation Publication DOI
Investigation Publication Author List
Investigation Publication Title
Investigation Publication Status
Investigation Publication Status Term Accession Number
Investigation Publication Status Term Source REF
INVESTIGATION CONTACTS
Investigation Person Last Name
Investigation Person Mid Initials
Investigation Person First Name
Investigation Person Address
Investigation Person Phone
Investigation Person Fax
Investigation Person Email
Investigation Person Affiliation
Investigation Person Roles
Investigation Person Roles Term Accession Number
Investigation Person Roles Term Source REF
STUDY
Study Identifier	10.1038/s41597-019-0112-8
Study Title	Temperatures and blood counts in pediatric patients treated with chemotherapy for cancer, NCT01683370
Study Submission Date	19/11/2018
Study Public Release Date	03/07/2019
Study Description	https://www.nature.com/articles/s41597-019-0112-8
Study File Name	s_study_Ammann.txt
Comment[Subject Keywords]	""
Comment[Manuscript Licence]	CC BY-4.0
Comment[Experimental Metadata Licence]	CC0
Comment[Supplementary Information File Name]
Comment[Supplementary Information File Type]
Comment[Supplementary Information File URL]
Comment[Data Repository]	figshare
Comment[Data Record Accession]	doi:10.6084/m9.figshare.5833794 
Comment[Data Record URI]	https://doi.org/10.6084/m9.figshare.5833794
STUDY DESIGN DESCRIPTORS
Study Design Type	observation design	cohort study design	disease detection/diagnosis objective
Study Design Type Term Accession Number	OBI:0300311	OBCS:0000106	ERO:0100143
Study Design Type Term Source REF	OBI	VO	ERO
STUDY PUBLICATIONS
Study PubMed ID	""	""
Study Publication DOI	doi:10.1371/journal.pone.0117528	doi:10.1371/journal.pone.0193227
Study Publication Author List	""	""
Study Publication Title	""	""
Study Publication Status	published	published
Study Publication Status Term Accession Number		
Study Publication Status Term Source REF		
STUDY FACTORS
Study Factor Name
Study Factor Type
Study Factor Type Term Accession Number
Study Factor Type Term Source REF
STUDY ASSAYS
Study Assay Measurement Type	body temperature	complete blood cell count
Study Assay Measurement Type Term Accession Number	CMO:0000015	http://www.ebi.ac.uk/efo/EFO_0004586
Study Assay Measurement Type Term Source REF	CMO	EFO
Study Assay Technology Type	thermometry	blood analyzer
Study Assay Technology Type Term Accession Number	""	ERO:0000877
Study Assay Technology Type Term Source REF	""	ERO
Study Assay Technology Platform	""	""
Study Assay File Name	a_assay_Temperature.txt	a_assay_Blood.txt
STUDY PROTOCOLS
Study Protocol Name	Patients	Clinical management	Fever in neutropenia
Study Protocol Type	selection	performing a clinical assessment	performing a diagnosis
Study Protocol Type Term Accession Number	OBI:0001928	OBI:0600003	OBI:0000988
Study Protocol Type Term Source REF	OBI	OBI	OBI
Study Protocol Description			
Study Protocol URI	""	""	""
Study Protocol Version			
Study Protocol Parameters Name	""	instrument;manufacturer	""
Study Protocol Parameters Name Term Accession Number	""	""	""
Study Protocol Parameters Name Term Source REF	""	""	""
Study Protocol Components Name	""	""	""
Study Protocol Components Type	""	""	""
Study Protocol Components Type Term Accession Number	""	""	""
Study Protocol Components Type Term Source REF	""	""	""
STUDY CONTACTS
Study Person Last Name	Lavieri	Koenig	Teuffel	Agyeman	Ammann
Study Person First Name	Luana	Christa	Oliver	Philipp	Roland A.
Study Person Mid Initials
Study Person Email	""	""	""	""	roland.ammann@insel.ch
Study Person Phone
Study Person Fax
Study Person Address
Study Person Affiliation	Division of Pediatric Hematology/Oncology, Department of Pediatrics, Inselspital, Bern University Hospital, University of Bern, Bern, Switzerland	Division of Pediatric Hematology/Oncology, Department of Pediatrics, Inselspital, Bern University Hospital, University of Bern, Bern, Switzerland	Division of Oncology, Medical Services of the Statutory Health Insurance Baden-Württemberg, Tübingen, Germany	Department of Pediatrics, Inselspital, Bern University Hospital, University of Bern, Bern, Switzerland	Division of Pediatric Hematology/Oncology, Department of Pediatrics, Inselspital, Bern University Hospital, University of Bern, Bern, Switzerland
Study Person Roles
Study Person Roles Term Accession Number
Study Person Roles Term Source REF
Comment[Study Person ORCID]	""	0000-0002-9965-5183	""	""	""
Comment[Funder]
Comment[FundRef ID]
Comment[Funder Term Source REF]
Comment[Grant Identifier]
